# Supplementary material for: Synthesis of Adenine Nucleosides with a Reactive (β-Iodovinyl)sulfone or (β-Keto)sulfone Group at the C2 Position and Their Polymerase-Catalyzed Incorporation into DNA
Source: Molecules. 2025 Mar 18;30(6):1358. doi: 10.3390/molecules30061358 (PMC11944392; doi:10.3390/molecules30061358)
Supplement: Supplementary file 1 [file molecules-30-01358-s001.zip]

Archive with 1 entries (1 files):
- molecules-3506290-supplementary.pdf
